# Supplementary material for: A New Family of Transcriptional Regulators Activating Biosynthetic Gene Clusters for Secondary Metabolites
Source: Int J Mol Sci. 2022 Feb 23;23(5):2455. doi: 10.3390/ijms23052455 (PMC8910723; doi:10.3390/ijms23052455)
Supplement: Supplementary file 1 [file ijms-23-02455-s001.zip]

Archive with 1 entries (1 files):
- ijms-1521819-supplementary.pdf
